# Supplementary material for: Effects of formaldehyde exposure on the development of pulmonary fibrosis induced by bleomycin in mice
Source: Toxicol Rep. 2018 Apr 5;5:512–20. doi: 10.1016/j.toxrep.2018.03.016 (PMC5977414; doi:10.1016/j.toxrep.2018.03.016)
Supplement: Transparency document [file mmc1.zip]

Archive with 17 entries (16 files):
- coi_disclosure Adriana.pdf
- __MACOSX/
- __MACOSX/._coi_disclosure Adriana.pdf
- coi_disclosure Aline.pdf
- __MACOSX/._coi_disclosure Aline.pdf
- coi_disclosure Daniela.pdf
- __MACOSX/._coi_disclosure Daniela.pdf
- coi_disclosure Luis Vicente.pdf
- __MACOSX/._coi_disclosure Luis Vicente.pdf
- coi_disclosure Mayara.pdf
- __MACOSX/._coi_disclosure Mayara.pdf
- coi_disclosure Niels.pdf
- __MACOSX/._coi_disclosure Niels.pdf
- coi_disclosure Renata.pdf
- __MACOSX/._coi_disclosure Renata.pdf
- coi_disclosure Robson.pdf
- __MACOSX/._coi_disclosure Robson.pdf
